# Supplementary material for: Intestinal Ultrasound: Advancing Towards Broader Adoption—Insights from a National Survey in Turkey
Source: J Clin Med. 2025 Jul 8;14(14):4817. doi: 10.3390/jcm14144817 (PMC12296133; doi:10.3390/jcm14144817)
Supplement: Supplementary file 1 [file jcm-14-04817-s001.zip]

Archive with 1 entries (1 files):
- jcm-3678882-supplementary.pdf
